# Supplementary material for: Diffusion tensor MRI of the healthy brachial plexus
Source: PLoS One. 2018 May 9;13(5):e0196975. doi: 10.1371/journal.pone.0196975 (PMC5942843; doi:10.1371/journal.pone.0196975)
Supplement: S1 Dataset — (XLSX) [file pone.0196975.s001.xlsx]

## Sheet: Sheet1
sex	pid	weight	height	age	BMI	C5L_FA	C6L_FA	C7L_FA	C8L_FA	T1L_FA	C5R_FA	C6R_FA	T7R_FA	C8R_FA	T1R_FA	C5L_MD	C6L_MD	C7L_MD	C8L_MD	T1L_MD	C5R_MD	C6R_MD	T7R_MD	C8R_MD	T1R_MD	C5L_AD	C6L_AD	C7L_AD	C8L_AD	T1L_AD	C5R_AD	C6R_AD	T7R_AD	C8R_AD	T1R_AD	C5L_RD	C6L_RD	C7L_RD	C8L_RD	T1L_RD	C5R_RD	C6R_RD	T7R_RD	C8R_RD	T1R_RD
1	1	85	196	33	22.1262	0.296595	0.322315	0.318565	0.32811	0.29821	0.30156	0.307555	0.306885	0.347	0.269385	0.00133895	0.00136805	0.00135345	0.00135825	0.00173235	0.00128365	0.0013683	0.00134595	0.0013754	0.00159745	0.00175935	0.0018615	0.0018024	0.0017962	0.0022772	0.00169585	0.00182515	0.0017803	0.00185835	0.00202635	0.00112874	0.00112127	0.00112897	0.00113926	0.00145998	0.00107749	0.00113994	0.0011288	0.00113392	0.001383
0	2	75	174	46	24.7721	0.32191	0.30647	0.311225	0.321835	0.310245	0.27242	0.289435	0.308845	0.32388	0.47345	0.0013134	0.00139525	0.00138265	0.00127155	0.00134985	0.00139875	0.00132175	0.00115895	0.00114095	0.000714865	0.0017665	0.00185515	0.00182395	0.00169475	0.00173195	0.00181345	0.0017312	0.0015267	0.00149275	0.00100034	0.00108686	0.00116529	0.00116197	0.00105992	0.00115883	0.00119143	0.00111708	0.000975088	0.000965065	0.000572135
1	3	65	178	24	20.5151	0.322015	0.34057	0.33428	0.332235	0.22775	0.305115	0.358595	0.39572	0.33218	0.32642	0.00150475	0.00139835	0.0013964	0.00129675	0.00171195	0.00147125	0.00141685	0.0012414	0.00127255	0.00131095	0.0020386	0.00194115	0.00190735	0.00175815	0.00210925	0.00194975	0.0019856	0.00180025	0.0017429	0.00175175	0.00123784	0.00112695	0.00114087	0.00106603	0.00151325	0.001232	0.00113252	0.00096206	0.00103738	0.00109056
0	4	58	175	39	18.9388	0.300965	0.324115	0.351695	0.2587	0.214815	0.294105	0.32425	0.310645	0.20249	0.18241	0.0015382	0.0014899	0.00145885	0.00195165	0.0016935	0.00156625	0.0015262	0.0014272	0.00133455	0.0015867	0.00204365	0.00203525	0.0020304	0.00246275	0.0020397	0.00207845	0.00208605	0.00192175	0.00161075	0.0018732	0.00128547	0.00121723	0.00117314	0.00169608	0.00152038	0.0013102	0.00124632	0.00117991	0.00119645	0.00144348
0	5	60	169	26	21.0077	0.309815	0.33827	0.365365	0.33381	0.313935	0.30139	0.342265	0.35789	0.35047	0.330685	0.00137775	0.00135335	0.001423	0.0012035	0.00121005	0.0013154	0.00144345	0.0013048	0.0011753	0.0012261	0.0018461	0.0018725	0.0020238	0.00166775	0.0016039	0.0017505	0.00200285	0.00182905	0.0016034	0.001643	0.00114353	0.00109381	0.0011226	0.000971363	0.00101315	0.00109786	0.0011637	0.00104272	0.000961253	0.00101766
0	6	70	156	57	28.764	0.374035	0.370845	0.368135	0.39344	0.43896	0.29164	0.32649	0.315955	0.35014	0.37952	0.00140375	0.00134825	0.001336	0.00163545	0.0012587	0.00140215	0.00142375	0.00153375	0.00163675	0.00175815	0.0020026	0.0019281	0.00188775	0.00236925	0.00179531	0.0018455	0.0019405	0.0020492	0.00223895	0.00251005	0.00110432	0.00105833	0.00106011	0.00126855	0.0009904	0.00118048	0.00116535	0.00127597	0.00133565	0.00138218
0	7	73	168	27	25.8645	0.32596	0.35557	0.346045	0.30087	0.279695	0.31842	0.36057	0.30931	0.24967	0.404395	0.00138195	0.0013332	0.0014255	0.00158845	0.00166585	0.0014231	0.00136405	0.00139845	0.00121911	0.00115745	0.00188835	0.00187635	0.00195975	0.0020896	0.0021304	0.0019331	0.00191805	0.00186215	0.00155735	0.0016051	0.00112875	0.00106165	0.00115834	0.00133788	0.0014336	0.00116812	0.00108712	0.00116662	0.00104998	0.000933613
1	8	70	176	27	22.5981	0.33277	0.353615	0.361145	0.33309	0.316085	0.300645	0.324715	0.316055	0.352325	0.39791	0.0012786	0.0013093	0.00132445	0.00127	0.00098	0.00133195	0.00139655	0.00141615	0.0012933	0.00116505	0.0017439	0.00184125	0.00185965	0.00173705	0.00129815	0.00173815	0.00188825	0.0018851	0.00177445	0.0016304	0.00104597	0.00104328	0.00105685	0.00103641	0.000820933	0.00112885	0.00115072	0.00118164	0.00105279	0.000932305
1	9	73	175	33	23.8367	0.313435	0.293075	0.32964	0.31893	0.321395	0.27048	0.31815	0.35623	0.40414	0.368335	0.00149865	0.00141355	0.0013027	0.0013148	0.00120635	0.00148155	0.00132415	0.0012586	0.0011238	0.00118355	0.00200675	0.00186835	0.00177665	0.00175835	0.00158355	0.0018857	0.00179195	0.00175905	0.00160485	0.00164995	0.0012446	0.0011861	0.00106565	0.00109301	0.00101773	0.0012795	0.00109028	0.00100838	0.000883283	0.000950338
1	10	83	183	54	24.7843	0.2832	0.30623	0.325975	0.320945	0.34586	0.331105	0.30595	0.310885	0.332115	0.271195	0.00147405	0.001371	0.00138375	0.00152775	0.0013722	0.0011245	0.00131705	0.00143965	0.0012744	0.00138185	0.001898	0.00183145	0.001855	0.00202725	0.0018926	0.00149965	0.00176515	0.0019472	0.00173935	0.0017582	0.00126207	0.00114083	0.00114814	0.00127802	0.00111202	0.00093692	0.001093	0.0011859	0.00104192	0.00119367
1	11	72	183	27	21.4996	0.302555	0.3431	0.356185	0.35939	0.345615	0.29497	0.32217	0.339155	0.34537	0.28312	0.0013088	0.00134965	0.0012798	0.00119	0.001191	0.0013915	0.00129875	0.00129425	0.0011988	0.00111685	0.00174435	0.0018816	0.0018047	0.0016671	0.0016004	0.00181985	0.00176415	0.0017961	0.001667	0.0014257	0.00109098	0.00108369	0.00101735	0.00095145	0.000986278	0.0011773	0.00106604	0.0010433	0.000964688	0.000962418
0	12	85	163	63	31.9922	0.389135	0.339755	0.36683	0.353715	0.217105	0.315075	0.37847	0.36512	0.380315	0.320185	0.0010805	0.0012534	0.00129235	0.0013136	0.0017755	0.0012734	0.00126765	0.00129135	0.0011752	0.0015795	0.00153645	0.0017262	0.0018142	0.00174595	0.00212555	0.00171175	0.0018066	0.0018163	0.0016539	0.0020433	0.000852548	0.00101702	0.00103143	0.00109744	0.00160042	0.00105423	0.000998133	0.00102891	0.000935843	0.00134764
1	13	103	184	64	30.423	0.338195	0.33423	0.39504	0.34219	0.328395	0.28124	0.32368	0.34153	0.368465	0.381365	0.0011461	0.00127625	0.0011521	0.00131605	0.00114274	0.00139875	0.00137715	0.00122045	0.0011435	0.000916135	0.001534	0.00172085	0.0016256	0.00175465	0.00150025	0.00178135	0.0018354	0.0016749	0.0015928	0.00119665	0.000952183	0.00105396	0.00091538	0.00109673	0.000963965	0.00120737	0.00114807	0.0009932	0.000918903	0.000775895
0	14	67	168	61	23.7387	0.38444	0.36116	0.372305	0.445035	0.33797	0.343475	0.386605	0.377075	0.349645	0.34829	0.00110845	0.00120275	0.0014321	0.00129815	0.0017387	0.00126195	0.0012885	0.0013292	0.00130055	0.0013161	0.00158285	0.0016783	0.0020279	0.001948	0.00235625	0.00175135	0.0018612	0.0018948	0.00180435	0.00177775	0.000871308	0.00096497	0.0011342	0.000973233	0.0014299	0.00101722	0.00100216	0.00104636	0.00104868	0.00108527
0	15	63	172	29	21.2953	0.32014	0.33138	0.37739	0.303125	0.317175	0.29858	0.33047	0.37796	0.35769	0.304545	0.00155845	0.0014753	0.00129165	0.0014679	0.00130035	0.00143155	0.00144	0.0013407	0.00132155	0.0013311	0.0021111	0.0020213	0.0018456	0.00193065	0.0017326	0.00190105	0.0019687	0.00190865	0.0018315	0.0017453	0.00128207	0.0012023	0.00101468	0.00123653	0.00108417	0.00119685	0.00117557	0.00105672	0.00106656	0.00112401
0	16	69	162	55	26.2917	0.299535	0.33173	0.3011	0.26137	0.221075	0.282345	0.2975	0.31124	0.294435	0.309405	0.00135575	0.0013733	0.00136835	0.00133565	0.0016717	0.00136485	0.00137075	0.00130725	0.0013536	0.00130424	0.00181195	0.00189485	0.00183565	0.00170115	0.002062	0.00178945	0.00182705	0.00175245	0.0017668	0.00164925	0.00112768	0.0011125	0.00113467	0.00115289	0.00147655	0.00115252	0.00114256	0.00108462	0.00114701	0.0011317
0	17	72	178	29	22.7244	0.316835	0.295385	0.32415	0.361465	0.352465	0.28495	0.302435	0.327535	0.3511	0.39578	0.00141195	0.00147375	0.0014211	0.001267	0.0012581	0.0014146	0.00135525	0.00135355	0.00119465	0.00100496	0.00188645	0.00194765	0.00194005	0.00175455	0.0017096	0.00183335	0.00180145	0.00182925	0.001628	0.0013823	0.0011747	0.00123678	0.00116162	0.00102324	0.00103239	0.00120523	0.00113214	0.0011157	0.00097797	0.000816353
1	18	70	183	45	20.9024	0.374835	0.3428	0.337955	0.33272	0.27007	0.36755	0.364855	0.33255	0.325515	0.29905	0.00111805	0.0012457	0.0012561	0.00148775	0.0016565	0.00101971	0.001201	0.00124415	0.0012059	0.00105503	0.00155095	0.00171685	0.0017269	0.0020097	0.0021226	0.00137365	0.00167705	0.00168235	0.0016221	0.0013535	0.000901608	0.00101018	0.00102074	0.00122678	0.00142343	0.00084274	0.00096298	0.00102507	0.000997785	0.0009058
0	19	53	158	66	21.2306	0.277325	0.33481	0.316945	0.306425	0.229505	0.30339	0.35865	0.364625	0.340055	0.289725	0.0013368	0.00142825	0.0015114	0.001654	0.00166085	0.00160405	0.00153935	0.0013611	0.0014073	0.0015363	0.00173095	0.0019659	0.00202075	0.00218415	0.0020563	0.0021519	0.00216415	0.00191805	0.00188555	0.00195865	0.00113977	0.00115946	0.00125677	0.00138895	0.00146308	0.00133015	0.00122695	0.00108261	0.00116819	0.0013251
0	20	65	159	24	25.711	0.30907	0.34196	0.340775	0.366845	0.342545	0.339105	0.321275	0.350775	0.323895	0.36093	0.00130945	0.0014229	0.00142925	0.0013751	0.0012644	0.00133325	0.0014786	0.0012778	0.00109228	0.00118326	0.0017351	0.00196245	0.00198	0.0019343	0.0016851	0.00179665	0.00199705	0.00174845	0.00147265	0.0016173	0.00109659	0.00115316	0.00115382	0.00109553	0.00105401	0.00110159	0.0012194	0.00104247	0.000902078	0.000966243
0	21	70	159	39	27.6888	0.33144	0.380515	0.38662	0.342005	0.294585	0.294855	0.363075	0.37208	0.41639	0.34588	0.0011826	0.00126595	0.0013604	0.00129855	0.0014253	0.0013711	0.00128915	0.0012565	0.000988575	0.00090349	0.0015885	0.00181115	0.0019647	0.00175835	0.0018446	0.0017845	0.0018213	0.0017905	0.0013972	0.00119746	0.000979628	0.00099338	0.00105827	0.00106865	0.00121562	0.0011644	0.00102306	0.000989485	0.00078426	0.000756478
1	22	92	178	40	29.0367	0.328155	0.32799	0.352565	0.358415	0.28306	0.28143	0.319955	0.358225	0.343255	0.27894	0.00128925	0.00124155	0.0012962	0.00128415	0.00143785	0.0014322	0.0014057	0.00129175	0.00127175	0.00111846	0.00173545	0.00166915	0.00179375	0.00178275	0.00185645	0.00184375	0.0019019	0.00180585	0.00170335	0.00140775	0.0010662	0.00102781	0.00104739	0.00103484	0.00122857	0.00122644	0.00115761	0.00103467	0.00105599	0.000973803
1	23	80	170	35	27.6817	0.270485	0.340875	0.364815	0.32762	0.27396	0.2941	0.370495	0.349075	0.29017	0.307165	0.0015645	0.0013148	0.0013653	0.00153135	0.00151005	0.0014526	0.0012971	0.00140965	0.00157705	0.0014	0.0020005	0.00180475	0.00191955	0.0020824	0.0019322	0.00190545	0.00184095	0.00195245	0.00207795	0.00176435	0.00134647	0.0010699	0.00108819	0.00125577	0.001299	0.00122608	0.00102517	0.00113823	0.0013266	0.00121778
1	24	95	172	42	32.112	0.36508	0.40873	0.3997	0.39887	0.40684	0.32956	0.42413	0.39789	0.39394	0.41867	0.0011921	0.001284	0.0012745	0.0013223	0.0012115	0.0011563	0.0012624	0.001276	0.0014039	0.0010978	0.0016602	0.0018925	0.0018683	0.0019107	0.0017152	0.0015792	0.001891	0.0018656	0.0020282	0.0016014	0.000958065	0.000979705	0.00097752	0.00102807	0.00095965	0.000944845	0.000948025	0.00098116	0.00109177	0.00084596
1	25	98	183	64	29.2633	0.264555	0.3019	0.33696	0.28528	0.273595	0.26351	0.287085	0.339415	0.320065	0.278105	0.00141135	0.0015002	0.0012424	0.00124995	0.00149225	0.00137615	0.00136395	0.001223	0.00117445	0.0014057	0.0017952	0.00197575	0.00170875	0.00161175	0.00186315	0.001726	0.00177045	0.00167885	0.0015456	0.00172005	0.00121935	0.0012624	0.0010092	0.00106909	0.00130685	0.00120123	0.00116067	0.000995108	0.000988895	0.00124849
0	26	47	168	41	16.6525	0.30444	0.330595	0.327885	0.26065	0.21224	0.292485	0.336105	0.313025	0.332815	0.23854	0.0014208	0.0013525	0.00140395	0.0017561	0.0016722	0.0013943	0.0013903	0.0014731	0.0014348	0.0016894	0.0019017	0.0018394	0.0019051	0.0022129	0.002037	0.00184525	0.0019067	0.0019805	0.00190865	0.00209045	0.00118036	0.00110906	0.0011534	0.00152765	0.0014898	0.00116877	0.0011321	0.00121942	0.0011979	0.00148893
1	27	64	178	64	20.1995	0.301325	0.357425	0.372645	0.326575	0.268135	0.27932	0.353745	0.343435	0.305515	0.250865	0.00135335	0.0013061	0.0013178	0.00127945	0.00138985	0.0014979	0.0014082	0.0013383	0.001333	0.0013861	0.00179855	0.0018424	0.00188775	0.0017444	0.0017777	0.00194925	0.00196855	0.0018586	0.0017979	0.0017693	0.00113075	0.00103796	0.00103282	0.00104696	0.00119593	0.00127228	0.00112794	0.00107816	0.00110051	0.00119453
1	28	65	176	63	20.984	0.29719	0.304765	0.32035	0.255855	0.230225	0.300385	0.287355	0.30827	0.26268	0.210795	0.0016321	0.00158425	0.00148425	0.00163205	0.0016168	0.0013795	0.0015103	0.00147125	0.0016529	0.00172065	0.0021357	0.0020878	0.00198935	0.00205885	0.00198385	0.00179015	0.00197705	0.0019558	0.0021004	0.00208	0.00138028	0.00133248	0.0012317	0.00141862	0.0014333	0.00117419	0.00127695	0.001229	0.00142917	0.00154095
1	29	81	192	63	21.9727	0.382385	0.40123	0.339095	0.33112	0.424675	0.34984	0.35873	0.35975	0.39082	0.33225	0.0013046	0.00138675	0.001471	0.0013551	0.0012162	0.00131395	0.0013794	0.0013377	0.00105354	0.00121895	0.00184975	0.002023	0.0020314	0.0018249	0.0017308	0.0018148	0.00192195	0.0018609	0.00146715	0.0016205	0.001032	0.00106862	0.0011908	0.00112025	0.000958913	0.00106351	0.00110812	0.00107602	0.00084676	0.00101819
0	30	70	170	66	24.2215	0.28036	0.314895	0.31188	0.30442	0.22367	0.259555	0.28016	0.30441	0.234245	0.18761	0.0014939	0.0013867	0.00141	0.00150175	0.00182695	0.0016397	0.00158	0.0016181	0.00171045	0.0018119	0.0019456	0.0018861	0.00190185	0.00199135	0.0022371	0.002078	0.00205625	0.00215895	0.00213955	0.00215395	0.00126805	0.00113703	0.00116405	0.00125695	0.00162188	0.00142058	0.0013419	0.0013477	0.00149598	0.0016408
legend
Sex	1 = male 0 = female
PID	Patient ID
Weight	[kg]
Height	[cm]
Age	[Years]
BMI	Body Mass Index [kg/m^2]
C*	Cervical root # and side ( R = right, L = Left)
T1*	Thoracic root 1 with side side ( R = right, L = Left)
*_FA	Fractional anisotropy [dimensionless]
*_MD	Mean Diffusivity [mm2/s]
*_AD	Axial Diffusivity [mm2/s]
*_RD	Radial Diffusivity [mm2/s]
