# Supplementary material for: Diffusion tensor MRI of the healthy brachial plexus
Source: PLoS One. 2018 May 9;13(5):e0196975. doi: 10.1371/journal.pone.0196975 (PMC5942843; doi:10.1371/journal.pone.0196975)
Supplement: S2 Dataset — (XLSX) [file pone.0196975.s002.xlsx]

## Sheet: Sheet1
PID	nerve	FA1	MD1	AD1	RD1	FA2	MD2	AD2	RD2	FA1_2	MD1_2	AD1_2	RD1_2		Legend
1	1	0.27667	0.0013106	0.0017086	0.00111155	0.29348	0.0012567	0.0016546	0.00105766	0.27729	0.0013183	0.0017172	0.00111885		PID	Patient ID
2	1	0.30955	0.0014468	0.0019342	0.00120305	0.30779	0.0015242	0.0020082	0.00128215	0.31623	0.0014331	0.001908	0.0011957		Nerve 1	Cervical root 5 right
3	1	0.29863	0.0016167	0.0021413	0.00135445	0.28941	0.0015581	0.0020433	0.0013155	0.28398	0.0016149	0.002103	0.00137085		Nerve 2	Cervical root 6 right
4	1	0.29616	0.0014206	0.0018896	0.0011861	0.29631	0.0014	0.001862	0.001169	0.29154	0.0014132	0.0018804	0.0011796		Nerve 3	Cervical root 7 right
5	1	0.31099	0.0013892	0.0018645	0.00115145	0.3213	0.0013417	0.0018267	0.00109925	0.31453	0.0013451	0.0018209	0.00110721		Nerve 4	Cervical root 8 right
6	1	0.40778	0.0015787	0.0023191	0.00120845	0.28564	0.0012687	0.0016478	0.0010791	0.29893	0.0012233	0.001607	0.00103136		Nerve 5	Thoracic root 1 right
7	1	0.35113	0.0014138	0.0019739	0.00113379	0.37303	0.001349	0.0019146	0.00106619	0.34014	0.0013375	0.0018411	0.00108573		Nerve 6	Cervical root 5 left
8	1	0.3439	0.0012822	0.0017749	0.00103589	0.34266	0.0012359	0.001703	0.00100235	0.33551	0.0012572	0.0017283	0.00102163		Nerve 7	Cervical root 6 left
9	1	0.33131	0.0015644	0.0021196	0.00128675	0.30378	0.0014817	0.0019694	0.0012378	0.34689	0.0015953	0.0021864	0.0012997		Nerve 8	Cervical root 7 left
10	1	0.25429	0.0016117	0.0020392	0.00139795	0.26543	0.0014046	0.0017924	0.0012108	0.26806	0.0014973	0.0019181	0.0012869		Nerve 9	Cervical root 8 left
11	1	0.30658	0.0013386	0.0017953	0.00111019	0.28917	0.0013186	0.0017375	0.0011091	0.31329	0.0013222	0.0017858	0.00109037		Nerve 10	Thoracic root 1 left
12	1	0.43306	0.0010649	0.0015646	0.00081509	0.38337	0.0010132	0.0014141	0.000812745	0.36012	0.0010671	0.0014803	0.000860565		FA	Fractional anisotropy [dimensionless]
13	1	0.32926	0.0012045	0.001619	0.00099728	0.31088	0.0012309	0.0016233	0.00103473	0.33334	0.0011551	0.0015627	0.00095123		MD	Mean Diffusivity [mm2/s]
14	1	0.37519	0.0011961	0.0017135	0.00093736	0.34857	0.0012128	0.001674	0.00098225	0.33687	0.0011829	0.0016033	0.000972645		AD	Axial Diffusivity [mm2/s]
15	1	0.31447	0.0015249	0.0020631	0.00125575	0.29583	0.0015005	0.0020016	0.00124995	0.31167	0.001481	0.0020105	0.00121625		RD	Radial Diffusivity [mm2/s]
16	1	0.30502	0.0013674	0.0018424	0.0011299	0.27154	0.0012662	0.0016282	0.00108525	0.29718	0.0012774	0.0016957	0.00106829		BMI	Body Mass Index [kg/m^2]
17	1	0.32723	0.0014913	0.002008	0.001233	0.30857	0.0012803	0.0016877	0.00107656	0.29358	0.0015029	0.0019685	0.00127015		*1	observer 1 first measurement
18	1	0.40108	0.00099799	0.0014168	0.00078857	0.3884	0.00097692	0.0013671	0.00078183	0.36133	0.0010533	0.0014599	0.00084998		*2	observer 2 first measurement
19	1	0.27694	0.001338	0.00173	0.00114203	0.26739	0.0012994	0.0016585	0.00111979	0.2661	0.0013903	0.0017914	0.0011898		*1_2	observer 1 second measurement
20	1	0.30958	0.0013323	0.0017595	0.00111867	0.30314	0.0013626	0.0017969	0.0011454	0.30408	0.001348	0.0017774	0.00113327
21	1	0.31274	0.0011324	0.0014886	0.000954295	0.28239	0.0013029	0.0016818	0.00111341	0.29324	0.0011137	0.0014345	0.000953235
22	1	0.29848	0.0013236	0.0017422	0.00111434	0.35679	0.0012209	0.001683	0.00098983	0.33757	0.0012219	0.0016706	0.000997605
23	1	0.24843	0.0016932	0.0021289	0.0014753	0.27942	0.0016436	0.0020877	0.0014215	0.33752	0.0014157	0.0018264	0.00121035
24	1	0.36508	0.0011921	0.0016602	0.000958065	0.36223	0.0011749	0.0016306	0.000947105	0.37342	0.0011653	0.0016266	0.000934655
25	1	0.2606	0.0015751	0.0019967	0.00136425	0.35934	0.0009511	0.0012913	0.000781015	0.32406	0.0010204	0.0013566	0.00085226
26	1	0.29841	0.0013173	0.0017523	0.00109987	0.2789	0.0013414	0.0017321	0.00114605	0.14799	0.0014275	0.0016584	0.0013121
27	1	0.31787	0.0013188	0.0017838	0.0010863	0.30623	0.0013334	0.001786	0.0011071	0.36464	0.0012982	0.0018354	0.00102968
28	1	0.3018	0.0015988	0.0021199	0.0013382	0.28538	0.0015518	0.0020363	0.00130955	0.29113	0.0015973	0.0020998	0.001346
29	1	0.31483	0.0014616	0.0019567	0.00121405	0.34584	0.0013402	0.0018615	0.0010795	0.30526	0.0012232	0.0016233	0.00102315
30	1	0.27557	0.0015359	0.0019877	0.00130995	0.27599	0.0014738	0.0019079	0.00125675	0.26751	0.0015272	0.0019649	0.0013083
1	2	0.28996	0.0013175	0.0017393	0.00110654	0.30563	0.0012769	0.0017048	0.00106292	0.29032	0.001236	0.0016343	0.00103681
2	2	0.30432	0.0015108	0.0020172	0.00125755	0.27885	0.0015781	0.0020403	0.001347	0.27035	0.0016225	0.00209	0.0013888
3	2	0.33263	0.0014405	0.0019912	0.0011652	0.31164	0.0015458	0.0020779	0.00127975	0.31785	0.0014907	0.00202	0.001226
4	2	0.32048	0.0013796	0.0018741	0.00113236	0.31197	0.0013367	0.0017833	0.00111348	0.35471	0.0013947	0.0019616	0.0011113
5	2	0.36315	0.001263	0.0017881	0.00100048	0.33893	0.0012969	0.0017947	0.00104804	0.3603	0.0012722	0.0017923	0.0010122
6	2	0.29415	0.0013607	0.0018078	0.00113715	0.37074	0.0014423	0.0020558	0.00113546	0.31865	0.0012719	0.0017225	0.00104663
7	2	0.39078	0.0013859	0.0020249	0.00106643	0.38235	0.0013314	0.0019128	0.00104068	0.38132	0.0013566	0.0019572	0.00105626
8	2	0.40054	0.001266	0.0018647	0.00096662	0.39094	0.0012593	0.0018302	0.000973835	0.3966	0.0012091	0.0017608	0.000933235
9	2	0.27929	0.0014167	0.0018535	0.00119825	0.28004	0.0013227	0.0016896	0.00113923	0.26125	0.0014495	0.0018636	0.0012424
10	2	0.28304	0.0013494	0.0017695	0.0011394	0.2833	0.0013023	0.0017129	0.00109701	0.29614	0.001364	0.0018183	0.0011368
11	2	0.3553	0.0013634	0.0019198	0.00108522	0.33507	0.0013804	0.0019039	0.00111872	0.35145	0.0013662	0.0019178	0.00109048
12	2	0.34456	0.0012313	0.0017068	0.000993615	0.33955	0.0011632	0.0015922	0.00094878	0.35245	0.0012183	0.0017025	0.0009763
13	2	0.35997	0.001241	0.0017209	0.00100102	0.36324	0.0011874	0.0016358	0.000963165	0.38512	0.0011292	0.0015829	0.00090234
14	2	0.38433	0.0012938	0.0018685	0.0010065	0.38132	0.0012729	0.0018268	0.00099597	0.42205	0.0011602	0.0017067	0.00088701
15	2	0.36111	0.001471	0.0020803	0.0011663	0.32037	0.0015001	0.0020409	0.00122975	0.39241	0.0015167	0.0022207	0.00116475
16	2	0.33	0.001375	0.0018914	0.0011168	0.32843	0.0012614	0.0017358	0.00102422	0.28921	0.0013532	0.0017894	0.00113505
17	2	0.29342	0.0015241	0.0020067	0.0012828	0.30567	0.0014738	0.0019499	0.00123585	0.31904	0.0014743	0.0019773	0.0012227
18	2	0.3413	0.0012387	0.001717	0.00099963	0.32267	0.0012141	0.0016496	0.000996385	0.34172	0.0011405	0.0015652	0.0009282
19	2	0.3245	0.001319	0.001803	0.00107702	0.27481	0.0013858	0.0017948	0.00118135	0.3385	0.0013509	0.0018829	0.00108483
20	2	0.33814	0.0014714	0.0020252	0.00119455	0.34198	0.0014691	0.0020414	0.0011829	0.34313	0.0014587	0.0020257	0.0011751
21	2	0.36173	0.0012562	0.0017742	0.00099727	0.34885	0.0012939	0.0017985	0.00104156	0.34851	0.0011806	0.0016338	0.00095405
22	2	0.32225	0.0012681	0.0016954	0.00105452	0.34869	0.0012089	0.0016654	0.000980585	0.37959	0.0012403	0.0017795	0.000970635
23	2	0.34097	0.0012497	0.0016998	0.00102476	0.36285	0.0012314	0.001704	0.00099516	0.34666	0.0012816	0.0017516	0.00104652
24	2	0.40873	0.001284	0.0018925	0.000979705	0.39714	0.0012785	0.0018646	0.000985435	0.39742	0.0012865	0.0018774	0.000990995
25	2	0.31894	0.0014364	0.0019233	0.0011929	0.31671	0.0014264	0.0019074	0.00118595	0.32034	0.0014013	0.0018784	0.0011628
26	2	0.32833	0.0013242	0.0017925	0.00109012	0.34104	0.0014843	0.0020359	0.00120855	0.31017	0.0013259	0.0017628	0.00110749
27	2	0.38177	0.0013013	0.0018722	0.00101592	0.3592	0.0013989	0.0019685	0.001114	0.38922	0.0014294	0.002063	0.00111261
28	2	0.31432	0.0015206	0.0020283	0.0012667	0.27733	0.0015897	0.0020553	0.0013569	0.30207	0.0015221	0.0020231	0.00127155
29	2	0.37782	0.0014572	0.0020841	0.0011437	0.38196	0.0014159	0.0020437	0.00110195	0.35878	0.0013452	0.0018966	0.00106952
30	2	0.29307	0.0013962	0.0018565	0.001166	0.30156	0.0014678	0.0019556	0.0012239	0.29634	0.0014319	0.0018996	0.00119805
1	3	0.29216	0.0013878	0.0018142	0.0011746	0.32229	0.0013457	0.0018039	0.00111662	0.32003	0.0013043	0.0017216	0.00109563
2	3	0.30064	0.0015759	0.0020746	0.0013265	0.3329	0.0013625	0.0018418	0.0011229	0.29487	0.0015401	0.0019966	0.0013119
3	3	0.32471	0.0014526	0.0019783	0.0011897	0.33668	0.0014375	0.0019728	0.0011698	0.32435	0.0014454	0.0019609	0.0011876
4	3	0.4042	0.0012546	0.0018362	0.000963875	0.38889	0.0012236	0.0017587	0.000956065	0.38762	0.0012396	0.0017926	0.00096311
5	3	0.40406	0.0014371	0.0021024	0.00110444	0.4023	0.0014182	0.002083	0.00108586	0.38199	0.0014004	0.0020021	0.00109951
6	3	0.37692	0.0015221	0.0021809	0.0011927	0.42167	0.0014514	0.0021771	0.00108848	0.34561	0.0013773	0.0019008	0.0011156
7	3	0.39981	0.0012936	0.0018778	0.00100147	0.38882	0.0013318	0.0018876	0.00105395	0.39515	0.0012463	0.0017561	0.000991385
8	3	0.41308	0.0012689	0.0018727	0.00096705	0.39536	0.0012789	0.0018488	0.00099391	0.40592	0.0012723	0.0018627	0.00097711
9	3	0.36385	0.0012618	0.0017798	0.00100274	0.35147	0.0013223	0.0018364	0.0010652	0.33739	0.0012996	0.0017806	0.00105903
10	3	0.32994	0.0013218	0.0018156	0.00107494	0.33545	0.0011742	0.0016031	0.000959835	0.33488	0.0011706	0.0015995	0.00095614
11	3	0.35223	0.0012718	0.0017775	0.001019	0.34222	0.0012748	0.0017555	0.00103449	0.34054	0.001255	0.0017217	0.00102172
12	3	0.37379	0.0013407	0.0019139	0.00105408	0.38584	0.001242	0.0017822	0.000971885	0.39003	0.0011274	0.0016187	0.000881765
13	3	0.41029	0.0010491	0.0015036	0.000821865	0.36694	0.0011485	0.0016001	0.00092267	0.43646	0.00091187	0.0013412	0.000697205
14	3	0.36266	0.0014453	0.0020196	0.0011582	0.36781	0.0014439	0.0020166	0.00115755	0.37495	0.0013717	0.0019035	0.00110582
15	3	0.3994	0.0012964	0.0019107	0.000989295	0.36198	0.0013375	0.0018874	0.00106258	0.39814	0.0012813	0.0018819	0.00098103
16	3	0.26598	0.0013712	0.0017725	0.00117055	0.27261	0.0013145	0.0016954	0.00112398	0.35059	0.0013949	0.0019485	0.00111812
17	3	0.33902	0.0014017	0.0019387	0.0011332	0.3306	0.0014185	0.0019306	0.0011624	0.33804	0.00142	0.0019458	0.00115705
18	3	0.38534	0.0012948	0.0018696	0.00100745	0.37114	0.0012583	0.0017886	0.000993185	0.37356	0.0012102	0.0017125	0.00095907
19	3	0.31596	0.0015086	0.0020234	0.00125125	0.33823	0.0013535	0.0018834	0.00108859	0.32472	0.0012877	0.0017308	0.00106609
20	3	0.31793	0.0015248	0.0020744	0.0012499	0.31752	0.0015683	0.002136	0.0012844	0.34954	0.0016166	0.0022705	0.0012897
21	3	0.37673	0.0013312	0.0019033	0.00104513	0.37978	0.0013254	0.0018896	0.00104335	0.36666	0.0012946	0.0018364	0.00102362
22	3	0.34951	0.0011704	0.0015987	0.000956205	0.37713	0.0012715	0.0018152	0.000999635	0.36155	0.0012838	0.0018018	0.00102473
23	3	0.36439	0.0012994	0.0018203	0.00103899	0.3608	0.0013398	0.0018732	0.0010731	0.37299	0.0012932	0.0018167	0.00103154
24	3	0.3997	0.0012745	0.0018683	0.00097752	0.39152	0.0013043	0.0018966	0.00100815	0.3994	0.0012436	0.0018076	0.000961565
25	3	0.3472	0.0012765	0.0017749	0.00102727	0.34836	0.001312	0.0018314	0.00105224	0.37089	0.001261	0.0017927	0.00099522
26	3	0.32193	0.0014267	0.0019306	0.0011748	0.30741	0.0014476	0.0019422	0.0012003	0.2715	0.0014133	0.0018215	0.00120925
27	3	0.39056	0.0013199	0.001926	0.0010168	0.35656	0.001516	0.0020993	0.0012243	0.34795	0.0012584	0.001749	0.00101311
28	3	0.26397	0.0015391	0.0019674	0.0013249	0.2559	0.0015705	0.0019938	0.0013588	0.25494	0.0015554	0.0019767	0.00134475
29	3	0.34296	0.0014641	0.0020138	0.0011892	0.32356	0.0014454	0.001935	0.0012005	0.39607	0.0013854	0.0020333	0.00106142
30	3	0.2995	0.0014188	0.0019062	0.00117505	0.30221	0.0013984	0.0018873	0.001154	0.29783	0.0013692	0.0018362	0.00113575
1	4	0.31508	0.0014528	0.0018996	0.0012294	0.32026	0.0014987	0.0019546	0.0012707	0.35533	0.0013198	0.0017696	0.00109491
2	4	0.3561	0.0011485	0.0015775	0.00093399	0.3622	0.0010688	0.0014435	0.00088141	0.22455	0.0025674	0.0031662	0.0022679
3	4	0.33207	0.0013937	0.0019007	0.0011402	0.33986	0.0013004	0.0017537	0.00107373	0.33063	0.0012409	0.0016599	0.00103148
4	4	0.29623	0.0019422	0.0025489	0.00163885	0.28659	0.0018606	0.0024311	0.0015754	0.30308	0.0015661	0.0020968	0.0013007
5	4	0.38159	0.0011788	0.0017115	0.000912385	0.37149	0.0010647	0.0015119	0.000841165	0.3378	0.0010745	0.0014813	0.00087109
6	4	0.37664	0.0017224	0.0024473	0.0013599	0.36939	0.0016088	0.0022746	0.0012759	0.35255	0.0016791	0.002307	0.00136515
7	4	0.30054	0.0014451	0.0019188	0.00120825	0.28736	0.001468	0.0019214	0.0012413	0.29839	0.0014422	0.0019048	0.00121095
8	4	0.36193	0.0011969	0.0016784	0.000956065	0.36345	0.00115	0.0016	0.00092491	0.38088	0.001169	0.0016555	0.000925745
9	4	0.34273	0.0012444	0.0016875	0.00102278	0.34728	0.001183	0.0015904	0.000979285	0.2717	0.00128	0.0016367	0.00110163
10	4	0.34956	0.0013665	0.0018819	0.00110874	0.32114	0.0013435	0.0017893	0.00112064	0.3244	0.0013613	0.0018302	0.00112689
11	4	0.37697	0.0011993	0.0017181	0.00093995	0.35375	0.0011674	0.0016167	0.000942715	0.36316	0.001104	0.0015534	0.000879345
12	4	0.34442	0.0012231	0.0016161	0.00102669	0.33394	0.0013032	0.0017346	0.00108744	0.3554	0.0011657	0.0015674	0.000964845
13	4	0.34151	0.0013013	0.0017727	0.0010656	0.35892	0.0012607	0.0017252	0.00102844	0.36176	0.001242	0.0017184	0.00100383
14	4	0.50525	0.0011072	0.0017594	0.00078112	0.33936	0.0010847	0.0014559	0.000899145	0.52149	0.00092841	0.0014948	0.00064521
15	4	0.30074	0.0015082	0.0019775	0.00127355	0.35982	0.0013371	0.0018574	0.00107694	0.3069	0.0014207	0.0018711	0.0011955
16	4	0.2013	0.0013777	0.0016766	0.00122825	0.22574	0.0013706	0.001695	0.00120845	0.28563	0.0013678	0.0018015	0.0011509
17	4	0.39019	0.0012135	0.0017009	0.000969815	0.35646	0.001252	0.0017142	0.00102088	0.38446	0.0011725	0.0016211	0.00094826
18	4	0.36444	0.0013105	0.0018319	0.00104977	0.36499	0.0012904	0.0017883	0.00104145	0.34774	0.0012921	0.0017595	0.00105846
19	4	0.30355	0.0015323	0.0020337	0.00128165	0.33008	0.0015473	0.0021107	0.0012656	0.29876	0.0016369	0.002158	0.0013764
20	4	0.35263	0.0014645	0.0020509	0.0011713	0.34439	0.0014801	0.0020496	0.0011954	0.35653	0.00152	0.0021257	0.0012172
21	4	0.37123	0.0011822	0.0016408	0.000952905	0.35694	0.0013049	0.0018084	0.00105323	0.36689	0.0013122	0.0018237	0.00105649
22	4	0.35749	0.0011875	0.0016264	0.00096801	0.36913	0.0012911	0.0018231	0.00102506	0.39437	0.0011374	0.0016257	0.00089323
23	4	0.32846	0.0014748	0.0020268	0.00119875	0.32163	0.0014704	0.0020029	0.00120415	0.32873	0.0014781	0.0020293	0.0012025
24	4	0.39887	0.0013223	0.0019107	0.00102807	0.40209	0.0013081	0.0019003	0.00101204	0.39391	0.001312	0.0018905	0.00102278
25	4	0.30716	0.0011658	0.0015401	0.00097868	0.32809	0.0012875	0.0017369	0.00106277	0.29428	0.0012899	0.0016799	0.00109493
26	4	0.24514	0.0019501	0.0024303	0.00170995	0.24801	0.0019514	0.0024338	0.00171015	0.25886	0.0015299	0.0019621	0.0013137
27	4	0.34089	0.0012655	0.0017455	0.00102551	0.37352	0.0012766	0.0018201	0.00100483	0.24972	0.0013737	0.0017409	0.00119
28	4	0.22535	0.0016789	0.0020539	0.0014914	0.21786	0.0016981	0.0020693	0.00151255	0.21501	0.0016983	0.0020621	0.00151645
29	4	0.31318	0.0014217	0.0018702	0.00119745	0.28017	0.0015721	0.001998	0.00135925	0.31875	0.0014268	0.0019103	0.0011851
30	4	0.29887	0.0015135	0.0019693	0.00128555	0.30819	0.0014094	0.0018513	0.00118845	0.3068	0.0013937	0.001819	0.001181
1	5	0.28144	0.0017182	0.0022138	0.00147045	0.26994	0.0016705	0.0021417	0.00143495	0.28692	0.0017039	0.0022259	0.00144295
2	5	0.33429	0.0013019	0.0016471	0.00112935	0.2811	0.001395	0.0017379	0.00122355	0.32157	0.0011531	0.0014708	0.00099431
3	5	0.28917	0.0014561	0.0019121	0.0012281	0.30984	0.0014581	0.0019357	0.0012194	0.29057	0.0014936	0.0019603	0.0012603
4	5	0.20467	0.0014631	0.0017302	0.0013295	0.22354	0.0014899	0.0017886	0.0013405	0.23691	0.0014564	0.0017599	0.0013047
5	5	0.32388	0.0012589	0.0016938	0.00104149	0.36848	0.0017319	0.0024482	0.0013738	0.31484	0.0011758	0.0015575	0.000984985
6	5	0.33922	0.0018603	0.0025943	0.0014933	0.33615	0.0018274	0.0025103	0.00148595	0.33155	0.0017511	0.002368	0.0014426
7	5	0.256	0.0015718	0.0019615	0.00137695	0.24701	0.0016341	0.0020373	0.00143255	0.23906	0.0017363	0.0021287	0.0015401
8	5	0.35232	0.0007868	0.0010786	0.000640915	0.31732	0.0011888	0.0015998	0.00098328	0.34254	0.0010835	0.0014864	0.00088213
9	5	0.2786	0.0012618	0.0016092	0.00108813	0.40688	0.0010033	0.001373	0.000818455	0.3389	0.0012016	0.0015856	0.00100966
10	5	0.33166	0.0014181	0.001937	0.00115866	0.34213	0.0013613	0.0018697	0.00110714	0.32987	0.0014026	0.0019114	0.00114813
11	5	0.28257	0.0013208	0.0017212	0.0011206	0.28665	0.001316	0.001712	0.00111801	0.27603	0.0013307	0.0017182	0.00113695
12	5	0.17321	0.0019266	0.0022402	0.00176975	0.15137	0.0021097	0.0024281	0.0019505	0.17297	0.0020726	0.0024227	0.0018976
13	5	0.2934	0.0013291	0.0017277	0.00112974	0.35229	0.0012234	0.0016614	0.00100436	0.32433	0.0012532	0.0016424	0.0010586
14	5	0.23437	0.0021313	0.002598	0.001898	0.3458	0.0012636	0.0016712	0.00105981	0.19293	0.0020777	0.0024382	0.00189745
15	5	0.35495	0.0013439	0.0018342	0.00109874	0.30515	0.0013677	0.0018159	0.00114355	0.30607	0.0013444	0.0017589	0.0011371
16	5	0.18957	0.0018269	0.0022115	0.0016346	0.2202	0.0016898	0.0020641	0.0015027	0.27693	0.0013598	0.001755	0.0011622
17	5	0.3986	0.001152	0.0016199	0.000918035	0.38544	0.0011223	0.001558	0.000904445	0.38811	0.0011534	0.0015988	0.000930715
18	5	0.27903	0.0013191	0.0017163	0.00112045	0.26946	0.0013789	0.0017718	0.00118245	0.29492	0.0012929	0.0016984	0.00109009
19	5	0.24053	0.0015003	0.0018657	0.00131755	0.31222	0.0013461	0.0018008	0.00111873	0.22601	0.0014698	0.001794	0.0013077
20	5	0.33108	0.0013871	0.001842	0.0011596	0.3015	0.0014343	0.0018594	0.00122185	0.29398	0.0014732	0.0019192	0.0012502
21	5	0.30951	0.0013622	0.0017829	0.00115185	0.31098	0.0013719	0.0018293	0.0011433	0.31757	0.0013761	0.0018196	0.0011543
22	5	0.30235	0.0013831	0.001811	0.0011692	0.33276	0.0012498	0.001684	0.00103265	0.29366	0.0013714	0.0017824	0.00116585
23	5	0.30256	0.0013561	0.0017639	0.00115225	0.26774	0.0013727	0.0017379	0.00119015	0.29316	0.0013455	0.0017355	0.0011505
24	5	0.40684	0.0012115	0.0017152	0.00095965	0.40125	0.001248	0.0017624	0.000990765	0.40138	0.0012291	0.0017335	0.000976855
25	5	0.27539	0.0014596	0.0018224	0.00127825	0.26887	0.0014876	0.0018773	0.00129275	0.25852	0.0015668	0.0019521	0.00137425
26	5	0.20714	0.0017162	0.0020692	0.00153975	0.20814	0.001673	0.0020294	0.0014948	0.21014	0.0016064	0.0019599	0.00142965
27	5	0.27424	0.0013875	0.001796	0.00118325	0.26429	0.0013965	0.0017933	0.00119815	0.30628	0.0013374	0.0017339	0.00113912
28	5	0.21217	0.0014493	0.0017102	0.00131885	0.16085	0.0015897	0.0018439	0.00146265	0.16148	0.0015025	0.001736	0.0013858
29	5	0.33792	0.0012815	0.0016506	0.00109694	0.29365	0.0013786	0.0017716	0.00118205	0.30789	0.001446	0.0018933	0.00122245
30	5	0.18828	0.0021946	0.0026004	0.0019917	0.19057	0.0021542	0.0025504	0.00195605	0.20492	0.0020584	0.002461	0.001857
1	6	0.29842	0.0012545	0.0016531	0.00105513	0.31055	0.0012517	0.0016628	0.00104607	0.28519	0.00129	0.0016833	0.00109335
2	6	0.27983	0.0013725	0.0017839	0.00116685	0.34754	0.0011322	0.0015596	0.000918405	0.36831	0.0010703	0.001499	0.00085599
3	6	0.25817	0.0015281	0.0019457	0.00131925	0.26743	0.0015051	0.0019293	0.00129295	0.26418	0.0015304	0.0019523	0.00131935
4	6	0.24009	0.0015985	0.002023	0.0013863	0.25444	0.0016024	0.0020328	0.0013873	0.25319	0.0015631	0.0019881	0.0013507
5	6	0.32772	0.0012931	0.00176	0.00105963	0.30492	0.0013094	0.0017463	0.00109088	0.33309	0.0012662	0.0017337	0.0010325
6	6	0.30475	0.0014611	0.0019494	0.001217	0.31159	0.0012061	0.0015963	0.00101092	0.28306	0.001193	0.0015435	0.00101775
7	6	0.32439	0.0014261	0.001953	0.0011627	0.33339	0.0013512	0.0018434	0.00110517	0.36209	0.0012772	0.0017835	0.00102396
8	6	0.32319	0.0012811	0.0017048	0.00106924	0.3159	0.0012559	0.0016537	0.00105707	0.27294	0.0013508	0.0017138	0.00116935
9	6	0.28766	0.0015015	0.0019604	0.00127205	0.27085	0.0015051	0.0019419	0.0012867	0.26377	0.0015958	0.0020364	0.0013756
10	6	0.31784	0.0010306	0.001334	0.00087888	0.25863	0.0013121	0.0016429	0.0011467	0.31573	0.0010806	0.0014071	0.00091735
11	6	0.28866	0.001325	0.001744	0.00111555	0.28612	0.0013463	0.0017548	0.00114205	0.29185	0.0012916	0.0017011	0.00108689
12	6	0.3161	0.0013026	0.0017622	0.00107281	0.31082	0.0012648	0.0016906	0.00105182	0.31994	0.001215	0.0016264	0.00100931
13	6	0.27226	0.0015476	0.0019503	0.0013462	0.27299	0.0013105	0.0016639	0.00113379	0.26559	0.0013348	0.0016838	0.00116035
14	6	0.37383	0.0013453	0.001922	0.00105697	0.37856	0.0013548	0.0019526	0.00105592	0.35349	0.0013226	0.0018635	0.00105214
15	6	0.28677	0.0014411	0.0018816	0.00122095	0.31135	0.0014095	0.0018944	0.00116705	0.32817	0.0014015	0.0019202	0.00114218
16	6	0.31356	0.0013943	0.0018874	0.00114775	0.30359	0.0013654	0.0018307	0.0011327	0.23914	0.0013052	0.0016514	0.0011321
17	6	0.27745	0.0014658	0.0018867	0.0012553	0.27746	0.0014789	0.001899	0.0012688	0.27753	0.0014921	0.0019249	0.00127565
18	6	0.42864	0.00080051	0.0011325	0.000634535	0.35402	0.0013357	0.0018211	0.001093	0.38264	0.0011489	0.0015667	0.00094003
19	6	0.28177	0.0015622	0.0020563	0.0013152	0.27573	0.0013273	0.0017224	0.00112975	0.28406	0.0015874	0.0020866	0.00133785
20	6	0.30736	0.0013942	0.0018106	0.00118605	0.29458	0.0013333	0.0017107	0.00114466	0.27333	0.0014465	0.0018415	0.001249
21	6	0.32271	0.001244	0.0016699	0.001031	0.30803	0.0012308	0.0016286	0.00103192	0.30154	0.0012365	0.0016262	0.00104166
22	6	0.29026	0.0013598	0.0017462	0.00116664	0.29344	0.0014297	0.0018663	0.0012114	0.28799	0.0013947	0.0018086	0.0011877
23	6	0.27239	0.001485	0.001905	0.0012749	0.26851	0.0014882	0.0019016	0.0012815	0.2617	0.0014522	0.0018463	0.00125515
24	6	0.32956	0.0011563	0.0015792	0.000944845	0.32219	0.0011754	0.0015941	0.000966005	0.32636	0.0011999	0.0016355	0.00098203
25	6	0.26763	0.0014639	0.0018187	0.0012865	0.26308	0.0012856	0.001619	0.0011189	0.24519	0.0015838	0.0019436	0.00140395
26	6	0.30381	0.0014433	0.0019272	0.0012013	0.30216	0.0014577	0.0019327	0.0012202	0.32519	0.0012773	0.0017024	0.00106468
27	6	0.28561	0.0015356	0.0020177	0.0012946	0.27986	0.0015048	0.0019656	0.0012744	0.35998	0.0013249	0.0018502	0.00106228
28	6	0.31369	0.0014057	0.001841	0.00118805	0.26115	0.0015588	0.0019889	0.00134375	0.29665	0.0015306	0.0020162	0.00128785
29	6	0.33255	0.0012676	0.0017078	0.00104754	0.34741	0.0012711	0.0017495	0.00103198	0.26639	0.0013321	0.001715	0.00114058
30	6	0.27619	0.0015488	0.0019892	0.00132865	0.26461	0.0016174	0.0020496	0.00140125	0.27289	0.0016619	0.0021208	0.0014324
1	7	0.25951	0.0014301	0.0018294	0.00123055	0.26826	0.0014433	0.0018631	0.00123345	0.23532	0.0015	0.0018761	0.001312
2	7	0.27878	0.0013381	0.0017445	0.00113495	0.27213	0.0012932	0.0016635	0.00110801	0.27969	0.0012541	0.0016142	0.00107409
3	7	0.33714	0.0014271	0.0019781	0.00115165	0.31014	0.0014277	0.0019243	0.00117945	0.30356	0.0014395	0.0019272	0.00119565
4	7	0.34067	0.0015489	0.0021565	0.00124515	0.30708	0.0014933	0.0020096	0.00123515	0.31719	0.0014928	0.0020234	0.00122745
5	7	0.35667	0.0014717	0.0020766	0.00116915	0.33967	0.0013169	0.0018235	0.0010636	0.35832	0.0013338	0.001886	0.00105774
6	7	0.33727	0.0014566	0.0019957	0.00118705	0.34146	0.0014609	0.0020293	0.0011767	0.34563	0.0013979	0.0019475	0.00112305
7	7	0.38725	0.0013256	0.0019173	0.00102977	0.37406	0.0012882	0.0018338	0.00101534	0.38047	0.0012843	0.0018381	0.00100744
8	7	0.35491	0.0012911	0.001802	0.00103568	0.35172	0.0011885	0.00165	0.000957705	0.34669	0.0012345	0.0016828	0.00101038
9	7	0.33162	0.0014706	0.0020095	0.00120115	0.31942	0.0013571	0.0018262	0.0011226	0.33125	0.0013527	0.0018436	0.00110727
10	7	0.27849	0.0012735	0.0016596	0.0010805	0.26532	0.0013225	0.0017088	0.00112935	0.27316	0.0012732	0.0016548	0.00108234
11	7	0.3331	0.00125	0.0017201	0.0010149	0.31182	0.0012688	0.0017092	0.00104854	0.33146	0.0012476	0.0017134	0.00101461
12	7	0.38875	0.0012639	0.001812	0.000989775	0.36165	0.0012626	0.0017711	0.0010083	0.38763	0.0012811	0.0018405	0.00100139
13	7	0.32947	0.0014044	0.0018721	0.0011706	0.36915	0.0012965	0.0017641	0.00106274	0.46634	0.00095617	0.001378	0.000745235
14	7	0.4333	0.0012893	0.0019568	0.000955455	0.40905	0.0013423	0.0019858	0.00102049	0.39777	0.0013858	0.0020423	0.00105759
15	7	0.33034	0.0015096	0.0020619	0.0012334	0.33964	0.0015187	0.0020886	0.0012338	0.34531	0.0014828	0.0020538	0.0011973
16	7	0.29343	0.00133	0.0017637	0.00111313	0.28297	0.001318	0.0017183	0.00111788	0.31642	0.0014077	0.0019094	0.00115685
17	7	0.29449	0.0013977	0.001847	0.00117305	0.2944	0.0013703	0.0018034	0.0011537	0.28917	0.0013509	0.001771	0.00114075
18	7	0.37118	0.0011745	0.0016631	0.00093025	0.34761	0.0011956	0.0016569	0.00096493	0.35111	0.0011649	0.0016208	0.000937025
19	7	0.35936	0.001518	0.0021337	0.00121015	0.30529	0.001614	0.0021651	0.0013384	0.34871	0.0015942	0.0022319	0.0012754
20	7	0.29668	0.0014595	0.0019275	0.0012255	0.28863	0.0014752	0.0019329	0.0012464	0.29577	0.0014778	0.001949	0.00124215
21	7	0.36655	0.0012532	0.0017852	0.000987215	0.38411	0.0012204	0.0017661	0.000947595	0.37315	0.0012338	0.0017704	0.000965425
22	7	0.29801	0.001406	0.0018674	0.0011753	0.28243	0.0014471	0.0018898	0.00122575	0.30998	0.00137	0.0018282	0.00114095
23	7	0.38442	0.0011797	0.0016887	0.000925195	0.39267	0.0012104	0.0017384	0.000946465	0.39344	0.0011698	0.0016831	0.00091318
24	7	0.42413	0.0012624	0.001891	0.000948025	0.37978	0.0012945	0.0018587	0.00101245	0.38337	0.0012747	0.0018331	0.00099551
25	7	0.29939	0.0014186	0.0018475	0.00120415	0.30982	0.0014164	0.0018643	0.0011924	0.29458	0.0014275	0.0018478	0.0012173
26	7	0.34467	0.0013321	0.001838	0.00107916	0.33013	0.001415	0.0019377	0.0011536	0.34355	0.0013339	0.0018373	0.00108222
27	7	0.37345	0.0013565	0.001928	0.00107069	0.34495	0.0013821	0.0019131	0.00111669	0.34484	0.0014828	0.0020533	0.0011975
28	7	0.2893	0.0014472	0.0019032	0.00121925	0.27188	0.0014601	0.0018921	0.001244	0.2817	0.0014868	0.001938	0.0012612
29	7	0.37759	0.0013293	0.0018868	0.00105046	0.36973	0.0013114	0.0018457	0.0010443	0.36742	0.0011614	0.0015799	0.000952185
30	7	0.27521	0.0016632	0.0021484	0.00142065	0.273	0.0017982	0.0023031	0.0015457	0.28548	0.0016153	0.0021103	0.0013678
1	8	0.26484	0.0013769	0.0017628	0.00118395	0.26993	0.0013088	0.0016603	0.001133	0.26545	0.0013226	0.0016732	0.0011474
2	8	0.30429	0.0012471	0.0016332	0.00105404	0.32484	0.001183	0.0015599	0.000994585	0.31208	0.0011985	0.0015623	0.00101662
3	8	0.36273	0.0013787	0.0019499	0.0010932	0.35793	0.0013636	0.001923	0.00108398	0.35215	0.0013716	0.0019197	0.00109756
4	8	0.31067	0.0013141	0.0017654	0.00108847	0.30871	0.0013306	0.0017699	0.00111094	0.30907	0.0013009	0.0017385	0.00108216
5	8	0.38844	0.0013111	0.0018961	0.00101866	0.35856	0.0012587	0.0017659	0.00100501	0.387	0.001259	0.0018149	0.000980975
6	8	0.29347	0.0016396	0.0021474	0.0013857	0.31926	0.001354	0.0018262	0.00111783	0.31191	0.001294	0.0017316	0.00107525
7	8	0.34587	0.0012544	0.0017441	0.00100949	0.36464	0.0012047	0.0016825	0.00096572	0.3544	0.0011793	0.0016286	0.00095471
8	8	0.34358	0.0013595	0.001864	0.00110723	0.32719	0.0013324	0.001784	0.00110656	0.30343	0.0013597	0.001799	0.0011401
9	8	0.37581	0.0013114	0.0018644	0.00103492	0.36866	0.0012603	0.0017745	0.00100325	0.37478	0.0012649	0.0017903	0.00100216
10	8	0.29582	0.0014316	0.001912	0.0011914	0.31388	0.0013912	0.0018642	0.00115475	0.29291	0.0012924	0.0016976	0.00108986
11	8	0.37673	0.0012905	0.0018522	0.0010096	0.33781	0.0013278	0.0018323	0.00107548	0.35708	0.0012964	0.0018226	0.00103323
12	8	0.34384	0.0013499	0.0018663	0.00109176	0.32082	0.0012889	0.0017211	0.00107279	0.34438	0.0012603	0.0017361	0.00102246
13	8	0.30978	0.0012237	0.0016236	0.00102377	0.30885	0.0012572	0.0016704	0.00105068	0.28927	0.0013344	0.0017394	0.00113192
14	8	0.40647	0.0014339	0.0020999	0.00110092	0.39996	0.0013943	0.0020346	0.00107416	0.38517	0.0013992	0.0020256	0.00108604
15	8	0.36776	0.0015262	0.0021661	0.0012062	0.36215	0.0015184	0.0021394	0.0012079	0.34727	0.0014979	0.0020919	0.00120095
16	8	0.30966	0.0012433	0.0016592	0.00103538	0.31525	0.0012142	0.0016013	0.00102073	0.30478	0.0012871	0.0017216	0.00106989
17	8	0.3108	0.0014133	0.0018768	0.00118155	0.30851	0.0013671	0.001827	0.00113725	0.30532	0.0013906	0.0018545	0.00115865
18	8	0.33167	0.0013164	0.0018077	0.00107083	0.31839	0.0012878	0.0017301	0.00106675	0.30911	0.0013307	0.0017863	0.00110298
19	8	0.37304	0.0012563	0.0017613	0.00100372	0.34514	0.0016182	0.0022562	0.0012992	0.37389	0.0012155	0.001697	0.000974715
20	8	0.3312	0.0013416	0.0018323	0.00109621	0.33167	0.0013578	0.0018563	0.0011086	0.33382	0.0013279	0.0018156	0.0010841
21	8	0.34239	0.0012667	0.0017693	0.0010154	0.3454	0.00124	0.0017319	0.000994075	0.34868	0.0011452	0.0015879	0.000923945
22	8	0.34832	0.0012903	0.0017933	0.00103873	0.30161	0.001392	0.0018465	0.0011648	0.34084	0.0012916	0.0017585	0.00105813
23	8	0.34272	0.001372	0.001881	0.00111745	0.34007	0.0014093	0.0019278	0.00115005	0.34331	0.0013905	0.0019091	0.0011311
24	8	0.39789	0.001276	0.0018656	0.00098116	0.37939	0.0013661	0.0019624	0.001068	0.40356	0.001286	0.0018946	0.000981665
25	8	0.36574	0.0012384	0.0017407	0.000987305	0.3623	0.0012521	0.0017535	0.00100139	0.38127	0.0012044	0.0017117	0.00095069
26	8	0.26763	0.0014484	0.0018637	0.00124075	0.31429	0.0014114	0.0018812	0.0011765	0.25865	0.0014779	0.0018945	0.0012696
27	8	0.35471	0.0013592	0.0019062	0.00108576	0.3493	0.0014468	0.0020158	0.00116225	0.30669	0.0013409	0.0018064	0.00110805
28	8	0.28886	0.0015267	0.002001	0.0012896	0.27759	0.0014393	0.0018327	0.00124255	0.2641	0.0015219	0.0019364	0.0013146
29	8	0.38887	0.0012478	0.0017753	0.000983995	0.40619	0.0012527	0.0018069	0.00097566	0.37609	0.0013488	0.0019161	0.00106514
30	8	0.26145	0.001789	0.00229	0.00153855	0.25723	0.0017965	0.0022903	0.00154955	0.29764	0.0015181	0.0020205	0.00126685
1	9	0.37341	0.0013382	0.0018532	0.0010807	0.35095	0.0014595	0.0019901	0.00119414	0.32095	0.001431	0.0019244	0.00118438
2	9	0.30301	0.0011275	0.0014662	0.000958125	0.35054	0.00090311	0.0012084	0.00075045	0.33994	0.00096489	0.0012869	0.000803865
3	9	0.35519	0.0012791	0.0018021	0.00101764	0.31735	0.0012604	0.0017016	0.00103973	0.31724	0.0012427	0.0016782	0.00102501
4	9	0.23219	0.0012933	0.0016242	0.00112785	0.23377	0.0012673	0.0015897	0.00110605	0.24299	0.0013188	0.0016799	0.0011383
5	9	0.4311	0.0010205	0.0014939	0.000783755	0.38971	0.0010137	0.0014279	0.00080662	0.39174	0.0010163	0.0014296	0.00080957
6	9	0.41045	0.001688	0.0023845	0.00133975	0.28282	0.0014839	0.0019	0.0012758	0.28761	0.0013047	0.0016551	0.0011294
7	9	0.15486	0.00098491	0.001123	0.00091587	0.37101	0.0011111	0.0015014	0.000916	0.29076	0.0013148	0.0016952	0.00112458
8	9	0.40212	0.0011637	0.0016773	0.000906935	0.40847	0.0011082	0.0015881	0.000868275	0.38066	0.0011203	0.0015646	0.000898225
9	9	0.39055	0.0011489	0.0016375	0.00090458	0.35108	0.0012757	0.0017491	0.00103907	0.34636	0.0012515	0.0017072	0.0010236
10	9	0.33024	0.0012981	0.001775	0.00105958	0.32699	0.0013125	0.0017768	0.00108029	0.30017	0.0013143	0.0017216	0.00111067
11	9	0.36082	0.00111	0.0015706	0.00087963	0.36377	0.0011256	0.0015817	0.000897635	0.3624	0.0011457	0.0016277	0.000904735
12	9	0.34567	0.0011292	0.0015221	0.000932695	0.34968	0.0011753	0.0015815	0.000972185	0.36928	0.001093	0.0014966	0.000891245
13	9	0.35206	0.001194	0.0016613	0.000960405	0.37795	0.0011351	0.0015905	0.00090735	0.39458	0.0010767	0.0015234	0.00085338
14	9	0.41782	0.0013871	0.0020281	0.00106652	0.39392	0.0013809	0.0019628	0.00108995	0.35778	0.0016801	0.0023	0.0013701
15	9	0.3164	0.0014881	0.00201	0.0012271	0.31212	0.0015078	0.0020252	0.00124905	0.32006	0.0013979	0.0018898	0.00115198
16	9	0.26596	0.0015128	0.0019429	0.0012978	0.29122	0.0013642	0.0017618	0.0011654	0.31064	0.001257	0.0016776	0.00104679
17	9	0.33254	0.0012791	0.0017228	0.00105722	0.33715	0.0012381	0.0016702	0.00102207	0.36622	0.0011547	0.0015653	0.000949445
18	9	0.31225	0.0011557	0.0015432	0.00096194	0.39057	0.0011104	0.0015725	0.0008793	0.35015	0.0011211	0.0015319	0.00091564
19	9	0.33285	0.0014137	0.0018528	0.00119423	0.34678	0.001317	0.0018049	0.00107304	0.30556	0.001531	0.0019674	0.0013128
20	9	0.32536	0.0013424	0.0018305	0.00109833	0.31919	0.0014021	0.0019067	0.0011499	0.35585	0.0014129	0.0019925	0.0011231
21	9	0.36553	0.0010637	0.0014705	0.000860275	0.3736	0.001077	0.0014967	0.00086718	0.37621	0.0010355	0.0014328	0.000836815
22	9	0.26337	0.0013905	0.0017381	0.00121675	0.34267	0.0011515	0.0015052	0.000974715	0.34227	0.0011526	0.0014972	0.00098028
23	9	0.27741	0.0016174	0.0021226	0.0013648	0.26361	0.0015968	0.0020529	0.0013687	0.27815	0.0016094	0.0021099	0.00135915
24	9	0.39394	0.0014039	0.0020282	0.00109177	0.39528	0.0013768	0.0019948	0.00106775	0.39492	0.0013827	0.0020016	0.00107331
25	9	0.30833	0.0012126	0.0015888	0.00102453	0.31332	0.0011854	0.0015696	0.000993345	0.31177	0.0012159	0.0016062	0.00102082
26	9	0.32178	0.001357	0.0017607	0.0011552	0.33488	0.0012988	0.0016705	0.00111294	0.34691	0.001293	0.0017098	0.00108466
27	9	0.31434	0.001329	0.0018075	0.00108972	0.30221	0.0013493	0.0018079	0.00112005	0.25448	0.0014233	0.0018074	0.0012312
28	9	0.24658	0.0017005	0.0021203	0.00149055	0.20553	0.0016464	0.0019897	0.0014747	0.21654	0.001721	0.0020953	0.0015338
29	9	0.45771	0.00088699	0.0013033	0.00067883	0.39413	0.0010662	0.0014679	0.00086542	0.40927	0.001233	0.0017833	0.0009578
30	9	0.22339	0.001972	0.0024285	0.00174385	0.23715	0.0018967	0.0023595	0.00166535	0.23333	0.0018395	0.0022909	0.00161375
1	10	0.27309	0.0013394	0.0016831	0.00116755	0.30591	0.0010443	0.0013779	0.00087755	0.16312	0.0016649	0.0019456	0.0015245
2	10	0.35945	0.00090132	0.0012157	0.000744145	0.60096	0.00020057	0.00032822	0.000136737	0.58808	0.00021539	0.00034308	0.000151542
3	10	0.29355	0.0012803	0.0016881	0.00107644	0.29494	0.00131	0.0017292	0.00110035	0.29252	0.0012975	0.0017112	0.0010906
4	10	0.19317	0.001798	0.002152	0.001621	0.26742	0.0016808	0.0021757	0.0014333	0.23678	0.0018068	0.0022719	0.00157425
5	10	0.39116	0.001036	0.0014717	0.000818165	0.38412	0.0010216	0.0014367	0.000814015	0.38972	0.0010219	0.0014508	0.000807485
6	10	0.37144	0.0016815	0.0023233	0.00136055	0.39424	0.0016465	0.0023258	0.0013069	0.40141	0.0006929	0.0009491	0.0005648
7	10	0.46815	0.00085639	0.0012198	0.00067467	0.52495	0.00075779	0.0011513	0.00056103	0.42979	0.00099925	0.0013417	0.000828025
8	10	0.46438	0.0010573	0.001572	0.000799885	0.49622	0.00092424	0.0014062	0.00068324	0.47571	0.00098284	0.0014729	0.000737825
9	10	0.32389	0.0012509	0.001711	0.00102089	0.33191	0.0012389	0.0016883	0.00101417	0.32375	0.0012601	0.0017135	0.00103346
10	10	0.25213	0.0013437	0.0016953	0.00116795	0.28061	0.0013681	0.0017685	0.00116785	0.3154	0.0012081	0.0015404	0.00104197
11	10	0.30567	0.0010592	0.0013868	0.000895345	0.2916	0.0011243	0.0014614	0.0009557	0.32833	0.00099319	0.0013244	0.00082759
12	10	0.3234	0.0012004	0.0015947	0.00100329	0.31077	0.0011566	0.0015112	0.00097932	0.48915	0.00088786	0.0012945	0.000684545
13	10	0.36947	0.00086459	0.0011664	0.000713705	0.33044	0.0011734	0.0015641	0.00097804	0.30153	0.0012334	0.0016168	0.00104164
14	10	0.39157	0.001041	0.0014229	0.00085006	0.40539	0.001005	0.0013778	0.0008186	0.49134	0.00046475	0.00069566	0.000349285
15	10	0.23992	0.0015096	0.001897	0.0013159	0.37375	0.0015419	0.002179	0.0012234	0.25143	0.0014982	0.0018804	0.00130715
16	10	0.38686	0.00095098	0.0012548	0.00079906	0.39785	0.0010114	0.001387	0.000823515	0.27775	0.0014644	0.0019018	0.00124565
17	10	0.27726	0.0013223	0.0017071	0.00113	0.31544	0.0012184	0.0015841	0.0010356	0.29068	0.00125	0.0016081	0.00107094
18	10	0.32694	0.00083625	0.0011044	0.00070218	0.41614	0.0010657	0.0014984	0.000849435	0.35592	0.00072235	0.00098255	0.000592245
19	10	0.35291	0.0012991	0.0017422	0.00107754	0.2792	0.0015971	0.0020287	0.0013813	0.33865	0.0013203	0.0017666	0.00109722
20	10	0.32694	0.0013982	0.0018788	0.00115791	0.33644	0.001201	0.0015974	0.00100281	0.31004	0.0015203	0.0020276	0.00126665
21	10	0.28641	0.0012992	0.0016767	0.00111041	0.24268	0.0013348	0.0016586	0.00117295	0.24268	0.0013348	0.0016586	0.00117295
22	10	0.19679	0.0014478	0.0017351	0.0013041	0.19729	0.0016115	0.0019213	0.00145665	0.20657	0.0015722	0.0018869	0.0014149
23	10	0.36042	0.0012175	0.0015676	0.00104247	0.35944	0.0012215	0.0015831	0.0010407	0.3223	0.0013347	0.001676	0.001164
24	10	0.41867	0.0010978	0.0016014	0.00084596	0.43047	0.0011056	0.0016185	0.00084913	0.42619	0.0011025	0.0016008	0.00085335
25	10	0.34055	0.0012105	0.001533	0.00104918	0.32652	0.001252	0.0015586	0.0010986	0.33699	0.0012215	0.0015485	0.00105796
26	10	0.20443	0.0015194	0.0018358	0.00136125	0.22258	0.001465	0.0018007	0.00129715	0.22385	0.0014499	0.0017876	0.001281
27	10	0.25732	0.0013707	0.0017642	0.001174	0.24943	0.0014324	0.0018107	0.0012433	0.28252	0.0012965	0.0016873	0.00110113
28	10	0.21055	0.0018283	0.0022186	0.0016331	0.19237	0.0018947	0.0022713	0.0017064	0.19421	0.0018885	0.0022612	0.0017021
29	10	0.38379	0.0012055	0.0016917	0.000962405	0.32762	0.0012272	0.0016448	0.00101834	0.32762	0.0012272	0.0016448	0.00101834
30	10	0.16294	0.0022088	0.0025765	0.00202485	0.16623	0.0021602	0.0025279	0.00197625	0.16429	0.0021888	0.0025583	0.0020041
